# Supplementary material for: Preferred surgical strategies for bladder diverticular carcinoma
Source: Sci Rep. 2025 Dec 7;16:917. doi: 10.1038/s41598-025-30477-5 (PMC12783667; doi:10.1038/s41598-025-30477-5)
Supplement: Supplementary file 1 — Supplementary Material 1 [file 41598_2025_30477_MOESM1_ESM.xlsx]

## Sheet: Sheet1
Hospitalization Number	Gender	Age (years)	Chief Complaint	Special Medical History	Specialist Examination	Ultrasound	CT（CTU）	MRI（MRU）	Lab Tests	Cystoscopy	Urinary Exfoliative Cytology	Surgical Procedure	Pathological Results	Bladder Instillation	Chemotherapy	Radiotherapy	Follow-up
N47491	Male	59	Gross Hematuria for 7 Days	None	No significant	Bladder is adequately filled, with an irregular wall. There is a mass on the left wall, approximately 18mm in size, with no blood flow signals observed. The mass does not change with position.	A cystic low-density shadow is observed on the left posterior wall of the bladder, protruding into the bladder with enhancement. It measures approximately 26mm x 23mm. Within it, a nodular slightly hyperdense shadow is visible, measuring about 13mm x 14mm, with enhancement observed after contrast administration. No abnormal density shadows are seen in the bladder, the prostate is not enlarged, an…	None	RPR（+）	Urethral meatus stenosis was treated with a urethral meatus incision. Bladder trabeculation is observed, with multiple small diverticula present. The largest diverticulum is located on the right side, measuring approximately 24mm, containing a papillary tumor with pus-like material attached.	None	Laparoscopic Partial Cystectomy	N1708070: Papillary transitional cell carcinoma, low grade, with clean margins. No muscle layer involvement. Diverticulum shows hemorrhage and inflammatory reaction.	Epirubicin	None	None	Follow-up for 66 months, no recurrence.
326932	Male	78	Painless Gross Hematuria for 1 Day	None	Enlarged Prostate	Both kidneys show no echo (cyst), while the left kidney shows strong echoes (stones). The bladder shape is irregular, with an uneven wall. On the posterior wall, an anechoic area measuring approximately 35mm×27mm is visible, which communicates with the bladder through a visible gap with an inner diameter of about 9cm. The prostate is enlarged, measuring approximately 55mm×60mm×40mm. After urinati…	A cystic low-density shadow is observed on the left wall of the bladder, protruding into the bladder with enhancement. It measures approximately 45mm x 33mm. Within it, a nodular slightly hyperdense shadow is visible, measuring about 22mm x 19mm, with a CT value of approximately 33 HU, and significant enhancement is noted after contrast administration. The prostate is enlarged.	None		Both lobes of the prostate are enlarged. Bladder trabeculation with small chambers is observed. A diverticulum is noted on the left bladder wall, with an opening diameter of 20mm, containing a cauliflower-like mass.	None	Laparoscopic Partial Cystectomy	M81300: (Bladder diverticulum) Low-grade papillary transitional cell carcinoma, with clean margins and no muscle layer invasion.	Epirubicin	None	None	Follow-up for 60 months, underwent TURP (transurethral resection of the prostate), no recurrence.
145937	Female	79	Intermittent Painless Gross Hematuria for 3 Months	None	Obesity，BMI30	The bladder shape is irregular. A large anechoic area, measuring approximately 70mm × 67mm, is seen on the left apex of the bladder. This anechoic area is connected to the bladder by a visible gap with a diameter of approximately 25mm. Inside the anechoic area, a hypoechoic nodule, measuring approximately 25mm × 25mm, is observed, with no significant blood flow signal detected.	A 70mm cystic protrusion is observed on the left posterior wall of the bladder, with a 25mm × 26mm occupying lesion inside. After enhancement, the CT value is 40Hu. Malignant tumor (MT) cannot be excluded. Endoscopic examination is recommended.	None		A diverticulum is observed at the junction of the left side and posterior wall of the bladder, with a diameter of approximately 70mm. Inside the diverticulum, there is a papillary tumor, the largest of which measures about 26mm.	None	Laparoscopic Partial Cystectomy	M80500: Papillary urothelial carcinoma, low grade, invading the lamina propria, with clean margins.Immunohistochemistry：CK5/6 (partial +) GATA-3 (partial +) CK20 (-) Ki-67 (approximately 39% +)	Epirubicin	GC Regimen for 6 Cycles	None	Follow-up for 55 months, no recurrence.
643887	Male	45	Ultrasound examination revealed a space-occupying lesion in the bladder for 3 days	Complicated by Urethral Stricture	No significant	Bladder is adequately filled, with a wall thickness of approximately 3mm and a rough texture. A 10mm diameter gap is visible on the left posterior wall, with an adjacent anechoic area measuring about 50mm×46mm. The boundary is clear, with internal acoustic transparency, and a hypoechoic area measuring approximately 15mm×9mm is visible, with a clear boundary and an irregular cauliflower-like shape…	A cystic low-density shadow is observed on the left posterior wall of the bladder, protruding into the bladder with enhancement. It measures approximately 39mm x 31mm. Within it, a nodular slightly hyperdense shadow is visible, measuring about 17mm x 14mm, with a CT value of approximately 42 HU and significant enhancement noted after contrast administration. No abnormal density shadows or wall th…	None		Urethral stenosis is present, and urethral dilation has been performed. Bladder trabeculation is observed. A diverticulum is noted on the left wall of the bladder, with a diameter of 10mm. Inside the diverticulum, a pedunculated mass is seen, measuring approximately 15mm.	Urine exfoliative cytology grade III.	Laparoscopic Partial Cystectomy	N1600851: Low-grade urothelial carcinoma, with chronic mucosal inflammation. Submucosal adipose tissue shows tumor-like hyperplasia, with localized congestion and hemorrhage. Clinical correlation and intraoperative findings should be considered.	Gemcitabine	None	None	Follow-up for 79 months, no recurrence.
N163638	Female	76	Difficulty in urination with intermittent split urination for 15 years, and intermittent hematuria for 3 months.	None	No significant	The bladder is filled. A large anechoic area is visible on the right wall, measuring approximately 50mm×60mm. The anechoic area communicates with the bladder through a visible gap. Inside, a hypoechoic nodule, approximately 25mm×25mm in size, is seen, with no significant blood flow signals observed. Both kidneys show multiple cysts.	CTU shows a cystic protrusion on the right wall of the bladder, measuring approximately 60mm x 45mm, with a filling defect inside measuring about 25mm x 16mm. After contrast enhancement, the CT value is 37 HU. Bladder wall thickening is observed. No enlarged lymph nodes are detected in the pelvic cavity. Multiple cysts are present in both kidneys. Bladder diverticulum with an intradiverticular le…	None	Urinalysis: White blood cells 3+	A large diverticulum is observed on the right side of the bladder, approximately 60mm in size. Inside the diverticulum, multiple cauliflower-like tumors are present, with the largest measuring about 26mm. The urine within the diverticulum appears turbid.	None	Laparoscopic Partial Cystectomy	M81201: Urothelial carcinoma, high grade, invading the lamina propria, with no surrounding invasion. No cancer is seen at the margins.	Gemcitabine	Bilateral Internal Iliac Artery Infusion Chemotherapy（GC，4Cycles）	None	Follow-up for 46 months, no recurrence.
N322143	Male	83	Difficulty in urination with split urination for 2 years, and hematuria for 2 days.	Hypertension and smoking history	Enlarged Prostate	The bladder shape is irregular with a rough wall texture. An anechoic area, measuring approximately 35mm×36mm, is visible on the left wall, which communicates with the bladder through a visible gap. Inside the anechoic area, a hypoechoic nodule with a diameter of about 18mm is seen, and blood flow signals are present. The prostate is enlarged, measuring 65mm×45mm×46mm, with the middle lobe protru…	A cystic protrusion is observed on the left wall of the bladder, measuring approximately 38mm × 38mm, containing a space-occupying lesion with a diameter of about 20mm. Contrast-enhanced scanning shows enhancement. The prostate is enlarged.	None	TPSA6.5ng/ml,fPSA2.8ng/ml	The median lobe of the prostate is enlarged. The bladder neck is elevated, and the bladder shows trabeculation with a small chamber. A large diverticulum is noted on the upper wall, slightly to the left, measuring approximately 40mm. Inside the diverticulum, a cauliflower-like mass is visible.	Urine exfoliative cytology grade II	Laparoscopic Partial Cystectomy	N2117562: (Bladder diverticulum) High-grade papillary urothelial carcinoma of the bladder, invading the lamina propria, with no muscle layer involvement. Clean margins with no cancer at the edges.	Epirubicin	GC Regimen for 6 Cycles	None	Follow-up for 27 months, no recurrence.
N264922	Female	78	Hematuria accompanied by urinary pain and frequency for 5 days.	Hypertension and diabetes.	No significant	The bladder wall is rough, and an anechoic area is visible on the right wall, measuring approximately 40mm×40mm. The anechoic area communicates with the bladder through a visible gap. Inside, there is a hypoechoic nodule with a diameter of about 25mm, and blood flow signals are present.	Multiple cystic lesions are observed posterior to the bladder, with the largest located on the right side, measuring approximately 33mm × 40mm. A space-occupying lesion within measures about 26mm × 33mm, with enhancement observed on contrast-enhanced scanning. Bladder diverticulum is considered, and malignancy (MT) cannot be ruled out. Uterine fibroid is noted. No enlarged lymph nodes are detecte…	None		Multiple small chambers are observed in the bladder. A diverticulum is present on the right wall, with a diameter of approximately 35mm. Inside the diverticulum, a cauliflower-like mass is visible, with calcified foci attached. with a calcified focus attached to it.	None	Laparoscopic Partial Cystectomy	N1913525: Low-grade urothelial carcinoma, invading the lamina propria, with no muscle layer involvement. Consistent with diverticular cancer, with clean margins. Ki67 (approximately 55% +).	Epirubicin	None	None	Follow-up for 40 months, no recurrence.
N394020	Male	83	Difficulty urinating for 5 years and gross hematuria for 12 days	Coronary artery disease, taking clopidogrel and aspirin	Enlarged Prostate	The bladder is adequately filled, with an irregular shape and a wall thickness of approximately 5mm. Blood clots are accumulated inside the bladder. The prostate is enlarged, measuring approximately 60mm×55mm×50mm.	CTU shows a bladder diverticulum on the right side with a space-occupying lesion, raising suspicion of malignancy (MT). Blood clots are present in the bladder, and diffuse thickening of the bladder wall is observed. The prostate is enlarged. No enlarged lymph nodes are detected in the pelvic or abdominal cavities.	None		The bladder neck is elevated, and the prostate is enlarged. Bladder trabeculation and small chambers are present, with blood clots observed, but no active bleeding is noted. A diverticulum is seen on the right side of the bladder, with an opening of 25mm. Inside the diverticulum, a pedunculated tumor is present.	None	Laparoscopic Partial Cystectomy	N2103385: Consistent with bladder diverticulum changes, with muscle layer degeneration. Low-grade urothelial carcinoma, invading the lamina propria, with clean margins.	Gemcitabine	None	None	Follow-up for 32 months, underwent TURP (transurethral resection of the prostate), no recurrence.
N287905	Male	88	Frequent urination and incomplete emptying for 8 years, with hematuria for 2 weeks.	Smoking for 70 years, 1 to 2 packs per day.	Enlarged Prostate	The bladder is well-filled, with an uneven inner wall. On the posterior wall, a nearby cystic anechoic area is detectable, measuring approximately 70mm×65mm, which communicates with the bladder. The connecting channel is about 20mm wide. Inside the cystic area, a strong echo is visible, measuring approximately 13mm×16mm, with acoustic shadowing. Additionally, a hypoechoic nodule, approximately 25…	Multiple cystic lesions are observed posterior to the bladder with localized wall thickening and stone formation. A space-occupying lesion is noted within the cysts, showing mild enhancement on contrast-enhanced scanning. Bladder diverticulum with stones and possible malignancy (MT) is considered. Multiple small lymph nodes are present in the pelvic cavity without significant enhancement. Bilater…	None		The prostate is enlarged, and the bladder neck is elevated. Bladder trabeculation is observed, and a large diverticulum, measuring 70mm, is seen on the posterior wall. Inside the diverticulum, multiple tumors are present, including papillary tumors, the largest measuring approximately 25mm. A stone, approximately 20mm in diameter, is also present within the diverticulum. Small cauliflower-like ma…	None	Laparoscopic partial cystectomy and obturator lymph node dissection	N1924015: High-grade urothelial carcinoma of the bladder, involving extravesical fat. No cancer is observed at the margins. One positive lymph node in the left obturator region and one negative lymph node in the right obturator region.	Epirubicin	GC Regimen for 6 Cycles	Radiotherapy at 60 Gy	Follow-up for 48 months: recurrence at 15 months. Refused radical cystectomy and underwent TURBT and radiotherapy.
N420639	Male	72	Difficulty urinating with intermittent voiding for 13 months, accompanied by hematuria and urinary pain for 10 days.	History of smoking, chronic obstructive pulmonary disease (COPD).	Enlarged Prostate	The bladder is well-filled, with multiple cystic anechoic areas on the posterior wall of the right side. The largest area is located on the right, measuring approximately 45mm×48mm, which communicates with the bladder through a channel about 10mm wide. Inside the cystic cavity, a hypoechoic nodule, approximately 25mm×20mm in size, is observed. The right renal pelvis measures about 34mm in diamete…	Bladder wall thickening and roughness are observed, suggesting possible cystitis. Multiple bladder diverticula are present, with a space-occupying lesion in the right-sided diverticulum, raising suspicion of malignancy (MT). The prostate is enlarged with calcifications. Dilation of the right kidney and right ureter is noted. A small amount of pelvic effusion is observed. Chronic inflammation, emp…	MRU shows a cystic lesion on the right side of the bladder, with focal filling defects, and a local communication with the bladder. Clinical correlation is recommended. Hydronephrosis is noted in the right kidney. Bladder wall thickening with multiple diverticula is also possible.		The prostate is enlarged, and multiple small diverticula are present within the bladder. A large diverticulum, measuring 40mm, is observed at the junction of the right wall and the posterior wall of the bladder. Inside the diverticulum, a tumor is present, with small cauliflower-like masses surrounding the opening of the diverticulum.	None	Laparoscopic partial cystectomy and transurethral ureteral stent insertion (right side).	N1822467: High-grade urothelial carcinoma, invading the lamina propria, with clean margins.	Gemcitabine	GC Regimen for 6 Cycles	None	Follow-up for 43 months, no recurrence.
N175543	Female	83	Gross hematuria accompanied by frequent urination for 3 months.	Diabetes and vaginal prolapse.	Vaginal prolapse	The bladder shape is irregular with a rough wall texture. An anechoic area, measuring approximately 35mm×40mm, is visible on the right wall, which communicates with the bladder through a visible gap. Multiple uterine fibroids are present.	The bladder wall appears irregular with multiple cystic lesions, the largest of which is located on the right side, measuring approximately 35mm × 35mm. A space-occupying lesion within measures about 8mm × 8mm, showing enhancement on contrast-enhanced scanning. Bladder diverticulum with a possible malignancy (MT) is considered, and cystoscopy is recommended. Uterine fibroid and vaginal prolapse a…	None	Urinalysis: White blood cells 2+	Bladder trabeculation is present with multiple small chambers. A large diverticulum is located on the right posterior wall, measuring approximately 30mm in diameter. Inside the diverticulum, a cauliflower-like tumor is present, measuring about 8mm × 8mm.	Urine exfoliative cytology grade II	Laparoscopic Partial Cystectomy	M81300: Non-invasive, low-grade urothelial carcinoma within a diverticulum.	Epirubicin	None	None	Follow-up for 37 months, no recurrence.
N2321741	Male	65	Bladder mass detected during a physical examination 1 week ago.	Urethral stricture	No significant	The bladder shape is regular, but the wall is thickened and uneven, with the thickest area measuring approximately 8mm. The bladder wall shows two gaps, the largest of which is located on the right wall with a diameter of about 30mm. Adjacent to this gap, a cystic anechoic dark area is visible, measuring approximately 1.2cm×0.6cm, with no abnormal blood flow signals observed. The prostate is enla…	A cystic density shadow is observed on the right side of the bladder, communicating with the bladder. Within it, patchy areas of increased density are visible, with localized bladder wall thickening and significant enhancement on contrast scanning. On the left side of the bladder, a cystic density shadow is also seen, communicating with the bladder, but with no significant enhancement. No other a…	A cystic protrusion is observed on the right wall of the bladder, with a nodular abnormal signal inside, measuring approximately 18mm × 12mm. On T1WI, it appears slightly hypointense, on T2WI it appears hypointense, on DWI it appears hyperintense, and on ADC it appears hypointense. The lesion shows uneven enhancement on contrast-enhanced scanning. A cystic protrusion is also noted on the left wal…	Urinalysis: White blood cells 2+	Urethral meatus stenosis was treated with a urethral meatus incision. Bladder trabeculation is observed with multiple small diverticula. The largest diverticulum is located on the right side, measuring approximately 24mm. Inside the diverticulum, a papillary tumor is visible, which suggests the presence of a pyoma (abscess or pus-filled mass).	None	Laparoscopic partial cystectomy, transurethral ureteral stent insertion (right side), and obturator lymph node dissection.	N2321741: Bladder diverticulum with a tumor observed inside. Based on cellular morphology and immunohistochemistry, consistent with high-grade urothelial carcinoma with squamous differentiation,accompanied by hemorrhage, necrosis, and focal calcification. Tumor size: 1.5 × 1.5 × 1.3 cm, invading fat tissue. No cancer detected at the margins. Right obturator lymph node: 1 node, negative (-).Immuno…	Epirubicin	GC Regimen for 6 Cycles	None	Follow-up for 16 months, no recurrence.
